# Supplementary material for: Maternal and perinatal factors associated with childbirth-related post-traumatic stress symptoms: a cross-sectional study
Source: Front Psychol. 2026 Jul 13;17:1779037. doi: 10.3389/fpsyg.2026.1779037 (PMC13402402; doi:10.3389/fpsyg.2026.1779037)
Supplement: Supplementary file 1 [file Data_Sheet_1.ZIP]

Archive with 1 entries (1 files):
- Sup. material.docx
